# Supplementary material for: Identification of DNA hypermethylation of SOX9 in association with bladder cancer progression using CpG microarrays
Source: Br J Cancer. 2007 Dec 18;98(2):466–73. doi: 10.1038/sj.bjc.6604143 (PMC2361432; doi:10.1038/sj.bjc.6604143)
Supplement: Supplementary Table 1 [file 6604143x1.xls]

## Sheet: base metilación 
	Sanger Clone	# Hypermethylated cases	Position	Gene (Downstream)	Chrom	Gene	Gene Description
4	3:E01	10	chr2:128331620-128332230	POLR2D	2q21	POLR2D	polymerase (RNA) II (DNA directed) polypeptide D
5	109:G07	9	chr16
12	96:H01	9
32	128:D11	9
39	94:C05	9	chr12		12q
47	71:H12	9	chr9:4974202-4974895	JAK2	9p24	JAK2	Janus kinase 2 (a protein tyrosine kinase)
70	128:D03	9	chr2
73	128:D12	9
1	93:B01	8	chr1:235875613-235876444	CHRM3	1q41-q44	CHMR3	cholinergic receptor, muscarinic 3
6	122:H10	8	chr14	MARK3	14q32.3	MARK3	MAP/microtubule affinity-regulating kinase 3
10	128:F07	8	chr12:51979818-51980146	C12orf10	12q13	C12orf10	chromosome 12 open reading frame 10
13	126:E01	8
16	121:D02	8		NR5A2	1q32.1	NR5A2	nuclear receptor subfamily 5, group A, member 2
17	115:D02	8	chr13:100866949-100867195	VGCNL1	13q32.3	VGCNL1	Voltage gated channel like 1
20	103:B05	8	chr12:105481848-105482086	RFX4	12q24	RFX4	Regulatory factor X, 4 (influences HLA class II expression)
22	103:D05	8	chr6:30472281-30473049		6p21.3
27	110:B11	8	chr11		11p13
29	126:D02	8
31	96:D08	8	chr14:46575274-46575365		14q21.3
40	126:E02	8
41	122:C08	8
42	4:A05	8	chr5	PPP2CA	5q31.1	PPP2CA	protein phosphatase 2 (formerly 2A), catalytic subunit, alpha isoform
50	1:F06	8	chr2:132859511-132859618		2q21.2		región hipometilada en Human ribosomal DNA
51	127:D03	8
55	127:H03	8	chr5
56	111:H06	8
57	111:H12	8	chr5:157614684-157614854		5q33.3
61	101:A09	8	chr3:131175729-131175951	TRH	3q13.3-q21	TRH	thyrotropin-releasing hormone
71	96:D09	8	chr14:46575274-46575377	MAMDC1	14q21.3	MAMDC1	MAM domain containing 1
75	128:H03	8
77	124:F06	8
78	92:H03	8
2	93:D07	7	chr1:118183569-118184556	GDAP2	1p12	GDAP2	ganglioside induced differentiation associated protein 2
3	99:F07	7	chr5:137802249-137802582	C5orf19 / REEP2	5q31	C5orf19	chromosome 5 open reading frame 19/ receptor accessory prot 2
7	94:D10	7	chr2:108388797-108389084		2q11.1-q11.2
8	110:F01	7	chr6	CD83	6p23	CD83	CD83 antigen (activated B lymphocytes, immunoglobulin superfamily)
9	120:F07	7
11	120:B01	7	chr17:66917321-66917506		17q24.3
14	113:D02	7
15	109:D02	7
18	103:H08	7	chr6:26888191-26888562		6p11.2
19	127:D02	7
	103:B08	7	chr3:41605367-41605483	ULK4	3p22.1		Unc-51-like kinase 4 (C. elegans)
21	14:B08	7	chr11:27699716-27700174	BDNF	11p13	BDNF	brain-derived neurotrophic factor
23	109:A11	7	chr1		1p32
24	121:E02	7	chr12		12q
25	91:G08	7	chr11:48887568-48887621		11p11.12
26	114:B02	7	chrM:5703-7303
28	94:D05	7	chr6:108722594-108723934	LACE1	6q22.1	LACE1	lactation elevated 1
30	100:D11	7	chrM:16322-16548	(') = 117A03
33	120:D05	7	chr13:25040018-25040155	ATP8A2	13q12-13	ATP8A2	ATPase, aminophospholipid transporter-like, Class I, type 8A, member 2
34	124:H02	7
35	72:F08	7
36	4:C11	7	chrX:100469298-100469746	HNRPH2	Xq22	HNRPH2	heterogeneous nuclear ribonucleoprotein H2 (H')
37	114:A11	7
38	4:E02	7	chr3	LRRC33	3q29	LRRC33	leucine rich repeat containing 33
43	3:D03	7	chr2:237258712-237259324	CMKOR1	2q37.3	CMKOR1	chemokine orphan receptor 1
44	113:H03	7
45	93:H03	7	chr9:111367385-111368006	ZNF483	9q31.3	ZNF483	zinc finger protein 483
46	79:B12	7
48	127:B09	7
49	111:B12	7	chr3: 30493694-30493768		3p24.1
52	99:F12	7
53	95:F06	7	chr10:71712651-71714120		10q22.1
54	111:F12	7	chr2:161435227-161435402		2q24.2
58	105:E12	7
59	113:G06	7	chr20		20p12.2-13
60	117:A03	7	chrM:16322-16554	(')=110D11
62	127:A12	7	chr7	LOC441305	7p22.3	VIPR2	Similar to Vasoactive intestinal peptide, receptor 2
63	18:B09	7	chr15:35181056-35181750	MEIS2	15q14	MEIS2	Meis1, myeloid ecotropic viral integration site 1 homolog 2 (mouse)
64	126:D06	7	chr 11
65	110:F12	7	chr13:98906878-98907018		3q32.3
66	122:F03	7
67	112:B03	7	chr1:152995638-152996459	PMF1	1q12	PMF1	polyamine-modulated factor 1
68	96:B06	7
69	80:D03	7
72	96:F03	7	chr9:108841570-108841664	CTNNAL1	9q31.2	CTNNAL1	catenin (cadherin-associated protein), alpha-like 1
74	80:H06	7	chr14:73296338-73296839	C14orf43	14q24.3	C14oRF43	chromosome 14 open reading frame 43
76	120:B12	7	chr11:77275152-77275205	INT4	11q13.5	INT4	integrator complex subunit 4
79	4:C12	7
80	110:E09	7	chr17:67625666-67626551	SOX9	17q24.3-q25.1	SOX9	SRY (sex determining region Y)-box 9
81	96:C03	7	chr5:22422389-22422522		5p14.3
82	112:C06	7
83	96:E09	7	chr14:46575274-46575377	MAMDC1	14q21.3	MAMDC1	MAM domain containing 1

## Sheet: ord localización crom
	Clone	T7 / M13	Size	CpG Island	Position	Gene (Downstream)	Probe Set ID	(DownStream)	Chrom	Gene (Upstream)	Probe Set ID	Gene Title	Chromosomal Location
53	Sanger::95:F06	860 / 910	1469	SI	chr10:71712651-71714120				10q22.1
25	Sanger::91:G08	205 / 189	53		chr11:48887568-48887621				11p11.12
21	Sanger::14:B08	459 / 459	458	SI	chr11:27699716-27700174	BDNF	206382_s_at	brain-derived neurotrophic factor	11p13
27	Sanger::110:B11	199 / 0	72		chr11				11p13
76	Sanger::120:B12	126 / 126	53	SI (cáncer colón)	chr11:77275152-77275205	INT4	no Affy	integrator complex subunit 4	11q13.5
24	Sanger::121:E02	149 / 149			chr12				12q
39	Sanger::94:C05	1/73			chr12				12q
10	Sanger::128:F07	329 / 328	328		chr12:51979818-51980146	C12orf10	218220_at	chromosome 12 open reading frame 10	12q13	PFDN5	207132_x_at / 210908_s_at	prefoldin 5	12q12
20	Sanger::103:B05	257 / 558	238	si? Intrón?	chr12:105481848-105482086	RFX4	207672_at	Regulatory factor X, 4 (influences HLA class II expression)	12q24
33	Sanger::120:D05	571 / 133	137	SI, intrón?	chr13:25040018-25040155	ATP8A2	216702_x_at / 217068_at 219659_at/ 219660_s_at	ATPase, aminophospholipid transporter-like, Class I, type 8A, member 2	13q12-13
17	Sanger::115:D02	649 / 244	246	SI	chr13:100866949-100867195	VGCNL1	No en 133A	Voltage gated channel like 1	13q32.3
31	Sanger::96:D08	108 / 103	91	SI	chr14:46575274-46575365				14q21.3
71	Sanger::96:D09	103 / 103	103	SI, intrón?	chr14:46575274-46575377	MAMDC1	no Affy 133A	MAM domain containing 1	14q21.3
83	Sanger::96:E09	103 / 97	103	SI, intrón?	chr14:46575274-46575377	MAMDC1	no Affy 133A	MAM domain containing 1	14q21.3
74	Sanger::80:H06	470 / 508	501	SI	chr14:73296338-73296839	C14orf43	no Affy 133A	chromosome 14 open reading frame 43	14q24.3
6	Sanger::122:H10	169 / 170			chr14	MARK3	202568_s_at / 202569_s_at	MAP/microtubule affinity-regulating kinase 3	14q32.3
63	Sanger::18:B09	578 / 727	694	SI	chr15:35181056-35181750	MEIS2	207480_s_at	Meis1, myeloid ecotropic viral integration site 1 homolog 2 (mouse)	15q14
	Sanger::114:B02		170		chr17:48538237-48538407	RBP1-like protein ¿?			17q22
11	Sanger::120:B01	185 / 185	185	SI	chr17:66917321-66917506				17q24.3
80	Sanger::110:E09	750 / 831	1011	SI	chr17:67625666-67626551	SOX9	202935_s_at / 202936_s_at	SRY (sex determining region Y)-box 9	17q24.3-q25.1
	Sanger::120:B12		61		chrX:108103520-108103581	LOC126248	no Affy 133A	hypothetical protein LOC126248	19q13.11
2	Sanger::93:D07	940 / 826	987	SI	chr1:118183569-118184556	GDAP2	219473_at	ganglioside induced differentiation associated protein 2	1p12
	Sanger::93:D07					WDR3	218882_s_at	WD repeat domain 3	1p13-p12
23	Sanger::109:A11	111 / 241			chr1				1p32
	Sanger::114:B02		1530		chr1:606115-607645		214329		1p36.33
67	Sanger::112:B03	739 / 758	781	SI	chr1:152995638-152996459	PMF1	202337_at	polyamine-modulated factor 1	1q12	KIAA0446	212683_at	KIAA0446 gene product	1q22
16	Sanger::121:D02	232 / 232	muchas localizaciones;¿alta homología?			NR5A2	208343_s_at	nuclear receptor subfamily 5, group A, member 2	1q32.1
1	Sanger::93:B01	831 / 831	831	SI	chr1:235875613-235876444	CHRM3	214596_at	cholinergic receptor, muscarinic 3	1q41-q44
59	Sanger::113:G06	51 / 51	51		chr20				20p12.2-13	PTPNS1	202895_s_at / 202896_s_at 202897_at/217024_x_at	protein tyrosine phosphatase, non-receptor type substrate 1	20p13
7	Sanger::94:D10	305 / 305	287	SI	chr2:108388797-108389084				2q11.1-q11.2	SULT1C1	205342_s_at 205343_at/ 211470_s_at	sulfotransferase family, cytosolic, 1C, member 1	2q11.1-q11.2
4	Sanger::3:E01	899 / 702	610	?	chr2:128331620-128332230	POLR2D	203664_s_at / 214144_at	polymerase (RNA) II (DNA directed) polypeptide D	2q21
50	Sanger::1:F06	488 / 121	107		chr2:132859511-132859618			región hipometilada en Human ribosomal DNA	2q21.2
54	Sanger::111:F12	175 / 175	175		chr2:161435227-161435402				2q24.2
43	Sanger::3:D03	612 / 612	612	SI	chr2:237258712-237259324	CMKOR1	212977_at	chemokine orphan receptor 1	2q37.3
	Sanger::103:B08	116 / 116	116		chr3:41605367-41605483	ULK4	215576_at / 220958_at	Unc-51-like kinase 4 (C. elegans)	3p22.1	CTNNB1	201533_at	catenin (cadherin-associated protein), beta 1, 88kDa	3p21
49	Sanger::111:B12	118 / 14	74		chr3: 30493694-30493768				3p24.1
61	Sanger::101:A09	226 / 338	222	SI	chr3:131175729-131175951	TRH	206622_at	thyrotropin-releasing hormone	3q13.3-q21
38	Sanger::4:E02	119 / X		SI	chr3	LRRC33	No affy 133A	leucine rich repeat containing 33	3q29
65	Sanger::110:F12	140 / 140	140		chr13:98906878-98907018				3q32.3
81	Sanger::96:C03	133 / 133	133	SI	chr5:22422389-22422522				5p14.3
3	Sanger::99:F07	340 / 338	333	SI	chr5:137802249-137802582	C5orf19 / REEP2	205331_s_at	chromosome 5 open reading frame 19/ receptor accessory prot 2	5q31	JMJD1B	201643_x_at / 210878_s_at	jumonji domain containing 1B	5q31
42	Sanger::4:A05	523 / 98		SI	chr5	PPP2CA	208652_at / 215628_x_at	protein phosphatase 2 (formerly 2A), catalytic subunit, alpha isoform	5q31.1
57	Sanger::111:H12	170 / 170	170		chr5:157614684-157614854				5q33.3
18	Sanger::103:H08	435 / 435	435	SI	chr6:26888191-26888562				6p11.2
22	Sanger::103:D05	896 / 790	1226		chr6:30472281-30473049				6p21.3
8	Sanger::110:F01	170 / X			chr6	CD83	204440_at	CD83 antigen (activated B lymphocytes, immunoglobulin superfamily)	6p23
	Sanger::94:D05					SNX3	208781_x_at / 200067_x_at / 210648_x_at / 213545_x_at	sorting nexin 3	6q21
28	Sanger::94:D05	720 / 909	1340	SI	chr6:108722594-108723934	LACE1	221120_at	lactation elevated 1	6q22.1
	Sanger::121:D02					CDC2L5	207318_s_at/207319_s_at/ 210965_x_at/213987_s_at / 214287_s_at	cell division cycle 2-like 5 (cholinesterase-related cell division controller)	7p13
62	Sanger::127:A12	X / 165	159	SI	chr7	LOC441305		Similar to Vasoactive intestinal peptide, receptor 2	7p22.3
47	Sanger::71:H12	693 / 693	693	SI	chr9:4974202-4974895	JAK2	205841_at 205842_s_at	Janus kinase 2 (a protein tyrosine kinase)	9p24
72	Sanger::96:F03	94 / 94	94		chr9:108841570-108841664	CTNNAL1	202468_s_at	catenin (cadherin-associated protein), alpha-like 1	9q31.2
45	Sanger::93:H03	627 / 105	621	SI	chr9:111367385-111368006	ZNF483	No affy 133A	zinc finger protein 483	9q31.3	KIAA0368	212427_at / 212428_at / 214356_s_at	KIAA0368	9q31.3
36	Sanger::4:C11	448 / 189	448	SI	chrX:100469298-100469746	HNRPH2	201132_at	heterogeneous nuclear ribonucleoprotein H2 (H')	Xq22
	Sanger::4:C11					GLA	214430_at	galactosidase, alpha	Xq22
		Reads
5	Sanger::109:G07	184 / 184			chr16
9	Sanger::120:F07	3 / X	-
	Sanger::128:F07									ESPL1	204817_at / 38158_at	extra spindle poles like 1 (S. cerevisiae)	12q
12	Sanger::96:H01	X / X	-
13	Sanger::126:E01	X / X	-
14	Sanger::113:D02	204 / 204
15	Sanger::109:D02	39 / X
19	Sanger::127:D02	162 / X			ver 121D02
26	Sanger::114:B02	713 / 874	1600		chrM:5703-7303
29	Sanger::126:D02	235 / X		(') = 121D02 y 127D02
30	Sanger::100:D11	254 / 247	226		chrM:16322-16548	(') = 117A03
32	Sanger::128:D11	X / X
34	Sanger::124:H02	X / 123
35	Sanger::72:F08	X / X
37	Sanger::114:A11	1 / X
40	Sanger::126:E02	73 / 73
41	Sanger::122:C08	X / X
44	Sanger::113:H03	X / 160
46	Sanger::79:B12	X / X
48	Sanger::127:B09	46 / 19
51	Sanger::127:D03	41 / 42
52	Sanger::99:F12	X / X
55	Sanger::127:H03	115 / 115			chr5
56	Sanger::111:H06	95 / 95
58	Sanger::105:E12	X / X
60	Sanger::117:A03	766 / X	232		chrM:16322-16554	(')=110D11
64	Sanger::126:D06	46 / 35			chr 11
66	Sanger::122:F03	X / 23
68	Sanger::96:B06	X / X
69	Sanger::80:D03	X / X
70	Sanger::128:D03	43 / 45			chr2
73	Sanger::128:D12	63 / 59
75	Sanger::128:H03	122 / 115
77	Sanger::124:F06	888 / 182
78	Sanger::92:H03	X / X
79	Sanger::4:C12	836 / 869
82	Sanger::112:C06	1 / X

## Sheet: Affy
	Clone	T7 / M13	Size	CpG Island	Position	Gene (Downstream)	Probe Set ID	(DownStream)	Chrom	Gene (Upstream)	Probe Set ID	Gene Title	Chromosomal Location
53	Sanger::95:F06	860 / 910	1469	SI	chr10:71712651-71714120				10q22.1
25	Sanger::91:G08	205 / 189	53		chr11:48887568-48887621				11p11.12
21	Sanger::14:B08	459 / 459	458	SI	chr11:27699716-27700174	BDNF	206382_s_at	brain-derived neurotrophic factor	11p13
27	Sanger::110:B11	199 / 0	72		chr11				11p13
76	Sanger::120:B12	126 / 126	53	SI (cáncer colón)	chr11:77275152-77275205	INT4	no Affy	integrator complex subunit 4	11q13.5
24	Sanger::121:E02	149 / 149			chr12				12q
39	Sanger::94:C05	1/73			chr12				12q
10	Sanger::128:F07	329 / 328	328		chr12:51979818-51980146	C12orf10	218220_at	chromosome 12 open reading frame 10	12q13	PFDN5	207132_x_at / 210908_s_at	prefoldin 5	12q12
20	Sanger::103:B05	257 / 558	238	si? Intrón?	chr12:105481848-105482086	RFX4	207672_at	Regulatory factor X, 4 (influences HLA class II expression)	12q24
33	Sanger::120:D05	571 / 133	137	SI, intrón?	chr13:25040018-25040155	ATP8A2	216702_x_at / 217068_at 219659_at/ 219660_s_at	ATPase, aminophospholipid transporter-like, Class I, type 8A, member 2	13q12-13
17	Sanger::115:D02	649 / 244	246	SI	chr13:100866949-100867195	VGCNL1	No en 133A	Voltage gated channel like 1	13q32.3
31	Sanger::96:D08	108 / 103	91	SI	chr14:46575274-46575365				14q21.3
71	Sanger::96:D09	103 / 103	103	SI, intrón?	chr14:46575274-46575377	MAMDC1	no Affy 133A	MAM domain containing 1	14q21.3
83	Sanger::96:E09	103 / 97	103	SI, intrón?	chr14:46575274-46575377	MAMDC1	no Affy 133A	MAM domain containing 1	14q21.3
74	Sanger::80:H06	470 / 508	501	SI	chr14:73296338-73296839	C14orf43	no Affy 133A	chromosome 14 open reading frame 43	14q24.3
6	Sanger::122:H10	169 / 170			chr14	MARK3	202568_s_at / 202569_s_at	MAP/microtubule affinity-regulating kinase 3	14q32.3
63	Sanger::18:B09	578 / 727	694	SI	chr15:35181056-35181750	MEIS2	207480_s_at	Meis1, myeloid ecotropic viral integration site 1 homolog 2 (mouse)	15q14
	Sanger::114:B02		170		chr17:48538237-48538407	RBP1-like protein ¿?			17q22
11	Sanger::120:B01	185 / 185	185	SI	chr17:66917321-66917506				17q24.3
80	Sanger::110:E09	750 / 831	1011	SI	chr17:67625666-67626551	SOX9	202935_s_at / 202936_s_at	SRY (sex determining region Y)-box 9	17q24.3-q25.1
	Sanger::120:B12		61		chrX:108103520-108103581	LOC126248	no Affy 133A	hypothetical protein LOC126248	19q13.11
2	Sanger::93:D07	940 / 826	987	SI	chr1:118183569-118184556	GDAP2	219473_at	ganglioside induced differentiation associated protein 2	1p12
	Sanger::93:D07					WDR3	218882_s_at	WD repeat domain 3	1p13-p12
23	Sanger::109:A11	111 / 241			chr1				1p32
	Sanger::114:B02		1530		chr1:606115-607645		214329		1p36.33
67	Sanger::112:B03	739 / 758	781	SI	chr1:152995638-152996459	PMF1	202337_at	polyamine-modulated factor 1	1q12	KIAA0446	212683_at	KIAA0446 gene product	1q22
16	Sanger::121:D02	232 / 232	muchas localizaciones;¿alta homología?			NR5A2	208343_s_at	nuclear receptor subfamily 5, group A, member 2	1q32.1
1	Sanger::93:B01	831 / 831	831	SI	chr1:235875613-235876444	CHRM3	214596_at	cholinergic receptor, muscarinic 3	1q41-q44
59	Sanger::113:G06	51 / 51	51		chr20				20p12.2-13	PTPNS1	202895_s_at / 202896_s_at 202897_at/217024_x_at	protein tyrosine phosphatase, non-receptor type substrate 1	20p13
7	Sanger::94:D10	305 / 305	287	SI	chr2:108388797-108389084				2q11.1-q11.2	SULT1C1	205342_s_at 205343_at/ 211470_s_at	sulfotransferase family, cytosolic, 1C, member 1	2q11.1-q11.2
4	Sanger::3:E01	899 / 702	610	?	chr2:128331620-128332230	POLR2D	203664_s_at / 214144_at	polymerase (RNA) II (DNA directed) polypeptide D	2q21
50	Sanger::1:F06	488 / 121	107		chr2:132859511-132859618			región hipometilada en Human ribosomal DNA	2q21.2
54	Sanger::111:F12	175 / 175	175		chr2:161435227-161435402				2q24.2
43	Sanger::3:D03	612 / 612	612	SI	chr2:237258712-237259324	CMKOR1	212977_at	chemokine orphan receptor 1	2q37.3
	Sanger::103:B08	116 / 116	116		chr3:41605367-41605483	ULK4	215576_at / 220958_at	Unc-51-like kinase 4 (C. elegans)	3p22.1	CTNNB1	201533_at	catenin (cadherin-associated protein), beta 1, 88kDa	3p21
49	Sanger::111:B12	118 / 14	74		chr3: 30493694-30493768				3p24.1
61	Sanger::101:A09	226 / 338	222	SI	chr3:131175729-131175951	TRH	206622_at	thyrotropin-releasing hormone	3q13.3-q21
38	Sanger::4:E02	119 / X		SI	chr3	LRRC33	No affy 133A	leucine rich repeat containing 33	3q29
65	Sanger::110:F12	140 / 140	140		chr13:98906878-98907018				3q32.3
81	Sanger::96:C03	133 / 133	133	SI	chr5:22422389-22422522				5p14.3
3	Sanger::99:F07	340 / 338	333	SI	chr5:137802249-137802582	C5orf19 / REEP2	205331_s_at	chromosome 5 open reading frame 19/ receptor accessory prot 2	5q31	JMJD1B	201643_x_at / 210878_s_at	jumonji domain containing 1B	5q31
42	Sanger::4:A05	523 / 98		SI	chr5	PPP2CA	208652_at / 215628_x_at	protein phosphatase 2 (formerly 2A), catalytic subunit, alpha isoform	5q31.1
57	Sanger::111:H12	170 / 170	170		chr5:157614684-157614854				5q33.3
18	Sanger::103:H08	435 / 435	435	SI	chr6:26888191-26888562				6p11.2
22	Sanger::103:D05	896 / 790	1226		chr6:30472281-30473049				6p21.3
8	Sanger::110:F01	170 / X			chr6	CD83	204440_at	CD83 antigen (activated B lymphocytes, immunoglobulin superfamily)	6p23
	Sanger::94:D05					SNX3	208781_x_at / 200067_x_at / 210648_x_at / 213545_x_at	sorting nexin 3	6q21
28	Sanger::94:D05	720 / 909	1340	SI	chr6:108722594-108723934	LACE1	221120_at	lactation elevated 1	6q22.1
	Sanger::121:D02					CDC2L5	207318_s_at/207319_s_at/ 210965_x_at/213987_s_at / 214287_s_at	cell division cycle 2-like 5 (cholinesterase-related cell division controller)	7p13
62	Sanger::127:A12	X / 165	159	SI	chr7	LOC441305		Similar to Vasoactive intestinal peptide, receptor 2	7p22.3
47	Sanger::71:H12	693 / 693	693	SI	chr9:4974202-4974895	JAK2	205841_at 205842_s_at	Janus kinase 2 (a protein tyrosine kinase)	9p24
72	Sanger::96:F03	94 / 94	94		chr9:108841570-108841664	CTNNAL1	202468_s_at	catenin (cadherin-associated protein), alpha-like 1	9q31.2
45	Sanger::93:H03	627 / 105	621	SI	chr9:111367385-111368006	ZNF483	No affy 133A	zinc finger protein 483	9q31.3	KIAA0368	212427_at / 212428_at / 214356_s_at	KIAA0368	9q31.3
36	Sanger::4:C11	448 / 189	448	SI	chrX:100469298-100469746	HNRPH2	201132_at	heterogeneous nuclear ribonucleoprotein H2 (H')	Xq22
	Sanger::4:C11					GLA	214430_at	galactosidase, alpha	Xq22
		Reads
5	Sanger::109:G07	184 / 184			chr16
9	Sanger::120:F07	3 / X	-
	Sanger::128:F07									ESPL1	204817_at / 38158_at	extra spindle poles like 1 (S. cerevisiae)	12q
12	Sanger::96:H01	X / X	-
13	Sanger::126:E01	X / X	-
14	Sanger::113:D02	204 / 204
15	Sanger::109:D02	39 / X
19	Sanger::127:D02	162 / X			ver 121D02
26	Sanger::114:B02	713 / 874	1600		chrM:5703-7303
29	Sanger::126:D02	235 / X		(') = 121D02 y 127D02
30	Sanger::100:D11	254 / 247	226		chrM:16322-16548	(') = 117A03
32	Sanger::128:D11	X / X
34	Sanger::124:H02	X / 123
35	Sanger::72:F08	X / X
37	Sanger::114:A11	1 / X
40	Sanger::126:E02	73 / 73
41	Sanger::122:C08	X / X
44	Sanger::113:H03	X / 160
46	Sanger::79:B12	X / X
48	Sanger::127:B09	46 / 19
51	Sanger::127:D03	41 / 42
52	Sanger::99:F12	X / X
55	Sanger::127:H03	115 / 115			chr5
56	Sanger::111:H06	95 / 95
58	Sanger::105:E12	X / X
60	Sanger::117:A03	766 / X	232		chrM:16322-16554	(')=110D11
64	Sanger::126:D06	46 / 35			chr 11
66	Sanger::122:F03	X / 23
68	Sanger::96:B06	X / X
69	Sanger::80:D03	X / X
70	Sanger::128:D03	43 / 45			chr2
73	Sanger::128:D12	63 / 59
75	Sanger::128:H03	122 / 115
77	Sanger::124:F06	888 / 182
78	Sanger::92:H03	X / X
79	Sanger::4:C12	836 / 869
82	Sanger::112:C06	1 / X
